# Supplementary material for: Equine Suture Exostosis: A Review of Cases from a Multicenter Retrospective Study
Source: Vet Sci. 2022 Jul 17;9(7):365. doi: 10.3390/vetsci9070365 (PMC9318223; doi:10.3390/vetsci9070365)
Supplement: Supplementary file 1 [file vetsci-09-00365-s001.zip]

Archive with 1 entries (1 files):
- vetsci-1801094-supplementary.MP4
